# Supplementary material for: The CFTR Amplifier Nesolicaftor Rescues TGF-β1 Inhibition of Modulator-Corrected F508del CFTR Function
Source: Int J Mol Sci. 2022 Sep 19;23(18):10956. doi: 10.3390/ijms231810956 (PMC9504033; doi:10.3390/ijms231810956)
Supplement: Supplementary file 1 [file ijms-23-10956-s001.zip]

Archive with 1 entries (1 files):
- ijms-1915410-supplementary.pdf
